# Supplementary material for: Genetic Diversity and Population Structure of the Rare and Endangered Plant Species Pulsatilla patens (L.) Mill in East Central Europe
Source: PLoS One. 2016 Mar 22;11(3):e0151730. doi: 10.1371/journal.pone.0151730 (PMC4803199; doi:10.1371/journal.pone.0151730)
Supplement: S1 Table — (XLSX) [file pone.0151730.s001.xlsx]

## Sheet: Arkusz1
Pop.no.	Pul01		Pul02		Pul03		Pul04		Pul05		Pul06
P1	168	168	98	98	298	298	164	164	223	223	327	327
P1	168	168	98	98	298	298	164	164	223	223	327	327
P1	168	168	98	98	298	298	165	165	224	224	329	329
P1	169	169	98	98	300	300	165	165	226	226	331	331
P1	171	171	99	99	298	298	165	165	224	224	331	331
P2	165	165	97	97	302	302	163	163	227	227	331	331
P2	163	163	94	94	298	298	161	161	224	224	327	327
P2	164	164	97	97	298	298	162	162	225	225	327	327
P2	164	164	95	95	296	296	162	162	223	223	326	326
P2	163	163	97	97	296	296	162	162	223	223	326	326
P2	165	165	97	97	296	296	162	162	224	224	326	326
P2	165	165	97	97	296	296	162	162	221	224	326	326
P2	165	165	97	97	298	298	161	161	221	224	326	326
P2	165	165	95	95	298	298	162	162	222	222	327	327
P2	165	165	97	97	299	299	161	161	222	222	329	329
P2	166	166	98	98	300	300	163	163	227	227	331	331
P2	165	165	97	97	299	299	162	162	223	227	330	330
P2	167	167	0	0	298	298	161	161	225	225	327	327
P2	165	165	95	95	296	296	161	161	225	225	327	327
P3	173	173	99	99	303	303	168	168	225	225	332	332
p3	172	172	99	99	303	303	168	168	224	231	331	331
P3	171	171	99	99	302	302	168	168	226	226	330	330
P3	171	171	99	99	302	302	168	168	224	231	329	329
P3	171	171	99	99	302	302	168	168	226	226	329	329
P3	171	171	100	100	302	302	168	168	227	227	329	329
P3	171	171	100	100	302	302	168	168	228	228	329	329
P3	171	171	100	100	302	302	0	0	229	229	329	329
P3	171	171	99	99	302	302	168	168	228	228	329	329
P3	171	171	99	99	302	302	168	168	226	226	330	330
P3	169	169	99	99	296	296	165	165	223	223	326	326
P3	169	169	98	98	296	296	164	164	219	221	327	327
P3	169	169	98	98	296	296	164	164	219	219	326	326
P3	169	169	98	98	296	296	164	164	220	220	327	327
P3	169	169	98	98	298	298	164	164	220	220	329	329
P3	171	171	98	98	299	299	164	164	221	221	331	331
P3	169	169	98	98	299	299	165	165	221	221	331	331
P3	168	168	98	98	296	296	165	165	221	221	329	329
P3	168	168	98	98	296	296	164	164	220	220	326	326
P3	168	168	98	98	296	296	164	164	221	221	326	326
P3	168	168	98	98	296	296	0	0	223	223	327	327
P3	168	168	99	99	296	296	0	0	225	225	327	327
P3	168	168	99	99	296	296	165	165	225	225	326	326
P4	171	171	97	97	305	305	165	165	228	228	333	333
P4	168	168	98	98	302	302	165	165	225	225	330	330
P4	167	167	97	97	299	299	163	163	222	222	329	329
P4	167	167	97	97	299	299	163	163	223	223	327	327
P4	168	168	97	97	299	299	163	163	222	222	327	327
P4	167	167	98	98	299	299	163	163	220	220	327	327
P4	168	168	97	97	299	299	164	164	222	222	327	327
P4	167	167	98	98	299	299	164	164	221	221	327	327
P4	167	167	98	98	299	299	163	163	220	220	327	327
P4	168	168	98	98	300	300	164	164	226	226	329	329
P4	168	168	98	98	302	302	163	163	221	221	331	331
P4	171	171	98	98	305	305	164	164	222	222	334	334
P4	171	171	98	98	302	302	165	165	228	228	333	333
P4	168	168	98	98	300	300	164	164	228	228	330	330
P4	166	166	97	97	296	296	162	162	226	226	0	0
P4	166	166	97	97	296	296	162	162	224	224	326	326
P4	167	167	97	97	296	296	162	162	223	223	326	326
P4	167	167	97	97	296	296	162	162	223	223	326	326
P4	167	167	97	97	296	296	163	163	222	222	326	326
P4	168	168	97	97	296	299	164	164	221	221	326	326
P4	167	167	97	97	296	296	163	163	222	222	326	326
P4	167	167	97	97	296	296	162	162	224	224	327	327
P4	168	168	97	97	299	299	162	165	224	224	330	330
P4	171	171	98	98	303	303	163	163	226	226	334	334
P4	171	171	98	98	303	303	165	165	0	0	333	333
P4	169	169	98	98	299	299	165	165	0	0	0	0
P4	167	167	97	97	296	296	162	162	224	224	327	327
P4	167	171	97	97	296	296	162	162	223	223	327	327
P4	169	169	97	97	298	298	164	164	0	0	0	0
P4	168	168	97	97	296	296	163	163	0	0	327	327
P4	169	169	98	98	300	300	163	163	221	221	331	331
P4	171	171	97	97	303	303	164	164	224	224	334	334
P4	168	168	98	98	302	302	164	164	228	228	333	333
P4	173	173	98	98	300	300	165	165	225	225	330	330
P4	173	173	98	98	299	299	167	167	0	0	330	330
P4	172	172	98	98	299	299	164	164	223	223	329	329
P4	172	172	98	98	299	299	165	165	222	222	329	329
P5	169	169	99	99	296	296	165	165	222	222	326	326
P5	168	168	99	99	296	296	164	164	219	219	326	326
P5	168	168	98	98	296	296	164	164	219	219	326	326
P5	168	168	98	98	296	296	164	164	219	219	326	326
P5	169	169	98	98	298	298	164	164	221	221	327	327
P5	171	171	98	98	302	302	165	165	0	0	332	332
P5	169	169	98	98	299	299	164	164	219	225	330	330
P5	167	167	98	98	296	296	164	164	221	221	326	326
P5	167	167	98	98	296	296	165	165	221	221	326	326
P5	167	167	99	99	296	296	165	165	222	222	326	326
P5	167	167	99	99	296	296	165	165	222	222	0	0
P6	168	168	98	98	296	296	0	0	221	221	330	330
P6	168	168	98	98	296	296	164	164	221	221	326	326
P6	167	167	98	98	296	296	164	164	222	222	327	327
P6	169	169	98	98	296	296	165	165	222	222	330	330
P6	171	171	98	98	299	299	165	165	222	222	332	332
P6	171	171	98	98	300	300	164	164	223	223	330	330
P7	168	168	98	98	296	296	164	164	223	223	326	326
P7	168	168	98	98	296	296	164	164	223	223	326	326
P7	168	168	99	99	296	296	164	164	222	226	326	326
P7	168	168	99	99	296	296	164	164	223	223	326	326
P7	168	168	99	99	296	296	164	164	223	223	326	326
P8	167	167	98	98	298	298	0	0	222	222	326	326
P8	167	167	98	98	298	298	0	0	223	223	326	326
P8	168	168	98	98	299	299	165	165	223	223	326	326
P8	168	168	98	98	299	299	165	165	0	0	326	326
P8	167	167	98	98	299	299	164	164	223	223	326	326
P8	168	168	97	97	303	303	0	0	229	229	334	334
P8	166	166	97	97	299	299	162	162	224	228	331	331
P8	166	166	97	97	298	298	161	161	222	222	333	333
P8	166	166	97	97	299	299	162	162	222	228	329	329
P8	167	167	97	97	299	299	163	163	225	225	330	330
P8	165	165	97	97	296	296	162	162	221	221	330	330
P8	166	166	97	97	298	298	163	163	222	222	329	329
P8	165	165	97	97	296	296	162	162	221	224	330	330
P8	165	165	97	97	296	296	162	162	223	227	331	331
P8	165	165	97	97	298	298	162	162	222	227	332	332
P8	166	166	97	97	298	298	162	162	221	228	330	330
P8	166	166	97	97	299	299	162	162	221	221	330	330
P8	166	166	95	95	299	299	162	162	221	224	330	330
P8	166	166	95	95	299	299	162	162	221	221	330	330
P8	166	166	95	95	299	299	161	161	222	228	330	330
P8	166	166	97	97	300	300	162	162	224	229	333	333
P8	171	171	97	97	302	302	165	165	224	224	334	334
P8	167	167	97	97	299	299	163	163	0	0	331	331
P8	167	167	95	95	298	298	164	164	221	224	330	330
P8	166	166	97	97	296	296	163	163	221	221	333	333
P8	167	167	97	97	296	296	163	163	222	222	329	329
P8	167	167	97	97	298	298	163	163	221	227	329	329
P8	167	167	95	95	296	296	164	164	221	227	330	330
P8	167	167	95	95	300	300	0	0	223	229	332	332
P8	167	167	97	97	298	298	164	164	222	224	330	330
P8	166	166	95	95	296	296	163	163	223	223	329	329
P8	166	166	95	95	298	298	163	163	221	221	330	330
P8	166	166	95	95	298	298	163	163	222	228	331	331
P8	167	167	97	97	300	300	163	163	225	225	333	333
P8	168	168	97	97	302	302	163	163	225	231	334	334
P8	166	166	95	95	298	298	162	162	222	222	332	332
P8	166	166	97	97	298	298	163	163	222	222	330	330
P8	165	165	97	97	296	296	162	162	221	224	333	333
P8	166	166	97	97	298	298	162	162	221	224	330	330
P8	166	166	97	97	298	298	163	163	222	222	329	329
P8	166	166	97	97	300	300	162	162	223	223	333	333
P8	167	167	97	97	302	302	163	163	224	224	334	334
P8	166	166	97	97	298	298	162	162	221	221	333	333
P8	166	166	97	97	298	298	162	162	223	223	332	332
P8	166	166	97	97	296	296	162	162	220	226	333	333
P8	166	166	97	97	296	296	162	162	221	221	330	330
P8	166	166	97	97	296	296	162	162	221	221	330	330
P8	166	166	97	97	296	296	162	162	226	226	330	330
P8	167	167	97	97	296	296	163	163	221	226	330	330
P8	166	166	97	97	296	296	162	162	221	221	330	330
P8	166	166	97	97	296	296	162	162	221	221	331	331
P8	166	166	97	97	298	298	162	162	221	221	332	332
P8	167	167	97	97	299	299	162	162	222	225	333	333
P8	175	175	100	100	308	308	168	168	224	230	331	331
P8	174	174	99	99	305	305	164	164	224	228	331	331
P8	173	173	97	97	303	303	164	164	224	224	332	332
P8	174	174	98	98	302	302	167	167	226	232	332	332
P8	172	172	97	97	300	300	164	164	226	231	332	332
P8	172	172	97	97	300	300	164	164	224	228	332	332
P9	173	173	98	98	300	300	168	168	223	229	332	332
P9	173	173	98	98	300	300	167	167	224	224	331	331
P9	173	173	98	98	300	300	167	167	223	228	331	331
P9	173	173	98	98	300	300	165	165	223	228	330	330
P9	174	174	98	98	300	300	165	165	222	225	330	330
P9	174	174	98	98	300	300	165	165	225	225	330	330
P9	173	173	98	98	299	299	165	165	222	228	330	330
P9	173	173	98	98	299	299	164	164	223	223	330	330
P9	173	173	98	98	299	299	165	165	222	228	330	330
P9	173	173	98	98	299	299	165	165	222	222	330	330
P9	172	172	98	98	299	299	165	165	222	222	330	330
P9	173	173	98	98	299	299	168	168	221	221	330	330
P9	172	172	98	98	302	302	168	168	222	228	333	333
P9	172	172	97	97	302	302	167	167	224	224	332	332
P9	172	172	98	98	302	302	167	167	222	222	332	332
P9	172	172	97	97	302	302	165	165	222	227	331	331
P9	172	172	97	97	300	300	165	165	221	227	331	331
P9	172	172	97	97	300	300	165	165	221	221	331	331
P9	172	172	97	97	300	300	165	165	221	227	331	331
P9	172	172	97	97	300	300	165	165	222	222	331	331
P9	172	172	97	97	300	300	165	165	222	222	331	331
P9	172	172	97	97	300	300	165	165	223	223	331	331
P9	172	172	97	100	300	300	167	167	221	221	331	331
P9	172	172	98	98	300	300	168	168	221	221	333	333
P9	172	172	98	98	300	300	168	168	223	223	332	332
P9	171	171	98	98	299	299	168	168	222	222	330	330
P9	172	172	99	99	299	299	168	168	223	223	330	330
P9	172	172	98	98	299	299	167	167	224	224	329	329
P9	172	172	98	98	298	298	165	165	221	221	329	329
P9	172	172	98	98	299	299	165	165	222	222	329	329
P9	172	172	98	98	299	299	167	167	222	222	329	329
P9	172	172	98	98	299	299	165	165	223	223	330	330
P9	172	172	98	98	299	299	165	165	223	223	330	330
P9	171	171	98	98	299	299	167	167	222	222	329	329
P9	171	171	98	98	299	299	167	167	221	221	330	330
P9	172	172	98	98	299	299	168	168	221	221	331	331
P9	172	172	99	99	300	300	168	168	222	222	330	330
P9	172	172	99	99	299	299	167	167	222	223	330	330
P9	172	172	98	98	299	299	167	167	221	221	330	330
P9	172	172	98	98	299	299	165	165	222	228	329	329
P10	165	165	98	98	298	298	163	163	226	226	330	330
P10	165	165	98	98	296	296	161	161	222	222	327	327
P10	165	165	97	97	296	296	161	161	221	221	326	326
P10	165	165	97	97	296	296	161	161	222	222	326	326
P10	165	165	97	97	296	296	161	161	222	222	326	326
P10	165	165	97	97	296	296	161	161	220	226	326	326
P10	165	165	98	98	296	296	161	161	221	221	326	326
P10	165	165	98	98	296	296	161	165	223	223	326	326
P10	165	165	98	98	296	296	161	161	221	221	327	327
P10	167	167	98	98	299	299	161	161	221	226	329	329
p11	169	169	100	100	302	302	168	168	230	230	331	331
P11	171	171	102	102	303	303	168	168	226	226	331	331
p11	171	171	102	102	305	305	168	168	228	228	330	330
p11	172	172	103	103	308	308	168	168	230	230	331	331
p11	172	172	102	102	308	308	170	170	231	231	330	330
p11	171	171	102	102	303	303	168	168	229	229	329	329
p11	171	171	100	100	303	303	168	168	227	227	329	329
p11	171	171	100	100	302	302	168	168	226	226	330	330
p11	171	171	99	99	302	302	168	168	228	228	330	330
p11	169	169	99	99	302	302	168	168	226	226	330	330
p11	171	171	99	99	302	302	168	168	228	228	330	330
p11	171	171	100	100	302	302	168	168	226	226	330	330
P12	167	167	99	99	298	298	162	162	224	224	329	329
P12	166	166	99	99	296	296	162	162	223	223	326	326
P12	166	166	98	98	298	298	162	162	224	224	327	327
P12	167	167	99	99	298	298	163	163	224	224	327	327
P12	166	166	98	98	298	298	162	168	223	223	327	327
P12	167	167	99	99	298	298	162	162	224	224	327	327
P12	166	166	99	99	298	298	162	162	224	224	329	329
P12	167	167	99	99	298	298	163	163	224	224	329	329
P12	166	166	99	99	299	299	162	162	225	225	327	327
P12	168	168	99	99	302	302	163	163	227	227	331	331
P12	169	169	99	99	300	300	165	165	225	225	331	331
P12	168	168	99	99	298	298	164	164	223	223	329	329
P12	167	167	98	98	296	296	164	164	222	227	326	326
P12	167	167	98	98	296	296	164	164	222	222	327	327
P12	167	167	98	98	296	296	164	164	222	222	327	327
P12	168	168	99	103	296	296	164	164	222	222	327	327
P12	167	167	98	98	296	296	164	164	222	222	327	327
P12	167	167	98	98	298	298	164	164	223	223	327	327
P12	167	167	98	98	298	298	164	164	223	223	327	327
P13	174	174	102	102	310	310	170	170	232	232	331	331
P13	172	172	100	100	308	308	168	168	230	230	331	331
P13	172	172	100	100	305	305	168	168	228	231	331	331
P13	171	171	99	99	303	303	168	168	228	228	331	331
P13	171	171	99	99	303	303	168	168	226	230	331	331
P13	171	171	99	99	303	303	168	168	228	228	332	332
P13	171	171	99	99	303	303	168	168	225	230	331	331
P13	171	171	99	99	303	303	168	168	228	228	331	331
P13	171	171	99	99	303	303	168	168	226	230	331	331
P13	172	172	99	99	305	305	168	168	229	229	332	332
P13	172	172	100	100	308	308	168	168	229	230	332	332
P13	174	174	102	102	310	310	170	170	230	230	332	332
P13	172	172	103	103	308	308	168	168	231	231	331	331
P13	171	171	102	102	305	305	168	168	228	228	332	332
P13	171	171	102	102	303	303	168	168	228	228	331	331
P13	169	169	100	100	302	302	168	168	226	226	331	331
P14	172	172	97	97	302	302	164	164	226	226	330	330
P14	173	173	98	98	303	303	165	165	0	0	331	331
P14	174	174	98	98	305	305	167	167	0	0	331	331
P14	176	176	100	100	308	308	168	168	226	226	331	331
P14	167	167	99	99	298	298	168	168	223	223	331	331
P14	172	172	99	99	296	296	168	168	0	0	332	332
P14	169	169	99	99	296	296	167	167	223	223	330	330
P14	169	169	99	99	296	296	168	168	0	0	330	330
P14	168	168	100	100	296	296	167	167	222	222	331	331
P14	169	169	99	99	300	300	167	167	221	221	330	330
P14	168	168	99	99	298	298	167	167	0	0	331	331
P14	169	169	99	99	298	298	167	167	0	0	331	331
P14	168	168	98	98	298	298	167	167	223	223	330	330
P14	168	168	99	99	298	298	167	167	224	224	332	332
P14	172	172	97	97	302	302	164	164	228	230	332	332
P14	172	172	97	97	302	302	164	164	225	231	331	331
P14	172	172	97	97	302	302	164	164	0	0	331	331
P14	168	168	99	99	298	298	167	167	223	223	332	332
P14	167	167	99	99	298	298	168	168	223	228	330	330
P14	167	167	99	99	296	296	168	168	222	228	330	330
P14	171	171	98	98	296	296	167	167	222	222	331	331
P14	169	169	98	98	296	296	168	168	223	223	330	330
P14	169	169	99	99	296	296	168	168	223	228	329	329
P14	169	169	99	99	298	298	168	168	222	227	330	330
P14	169	169	99	99	300	300	167	167	0	0	331	331
P14	168	168	99	99	299	299	167	167	221	224	329	329
P14	169	169	99	99	298	298	167	167	226	226	331	331
P14	172	172	98	98	302	302	165	165	227	230	330	330
P14	172	172	98	98	302	302	165	165	227	227	330	330
P14	173	173	99	99	302	302	165	165	225	225	330	330
P14	174	174	99	99	302	302	168	168	228	228	332	332
P14	172	172	98	98	300	300	165	165	224	227	332	332
P14	172	172	98	98	300	300	165	165	224	227	331	331
P14	172	172	98	98	300	300	165	165	226	226	331	331
P14	172	172	98	98	300	300	165	165	224	227	331	331
P14	172	172	98	98	300	300	165	165	225	225	331	331
P14	173	173	98	98	302	302	165	165	225	225	331	331
P14	174	174	99	99	302	302	165	165	223	223	331	331
P14	174	174	99	99	303	303	168	168	223	223	331	331
P14	175	175	100	100	302	302	168	168	226	226	330	330
P14	174	174	100	100	302	302	165	165	225	225	330	330
P14	173	173	98	98	302	302	165	165	228	228	331	331
P14	174	174	98	98	303	303	168	168	228	232	332	332
P14	172	172	98	98	302	302	165	165	224	224	332	332
P14	172	172	98	98	302	302	165	165	227	227	331	331
P14	172	172	98	98	300	300	165	165	225	231	331	331
P14	172	172	99	99	302	302	165	165	227	227	331	331
P14	173	173	99	99	302	302	165	165	227	227	330	330
P14	173	173	99	99	302	302	168	168	225	228	330	330
P14	175	175	102	102	300	300	168	168	223	228	330	330
P14	174	174	99	99	299	299	165	165	223	223	330	330
P14	173	173	99	99	302	302	164	164	226	226	330	330
P14	174	174	99	99	302	302	167	167	226	230	332	332
P14	172	172	99	99	302	302	164	164	223	229	331	331
P14	172	172	98	98	300	300	164	164	223	228	331	331
P14	172	172	98	98	300	300	164	164	224	224	330	330
P14	172	175	98	98	300	300	164	164	223	229	331	331
P14	172	172	98	98	300	300	164	164	223	229	329	329
P14	173	173	99	99	300	300	164	164	222	222	331	331
P14	173	173	99	99	299	299	165	165	224	224	330	330
P14	168	168	99	99	299	299	167	167	224	224	332	332
P14	168	168	98	98	299	299	168	168	221	221	331	331
P15	165	165	97	97	296	296	161	161	224	224	326	326
P15	165	165	97	97	296	296	161	161	223	223	326	326
P15	165	165	97	97	296	296	162	162	224	224	326	326
P15	164	164	97	97	296	296	162	162	221	227	326	326
P15	165	165	95	95	296	296	161	161	222	227	326	326
P15	165	165	97	97	296	296	161	165	222	227	326	326
P15	165	165	98	98	299	299	161	161	223	225	329	329
P15	167	167	98	98	299	299	163	163	224	227	330	330
P15	165	165	98	98	299	299	163	163	224	224	332	332
P15	166	166	0	0	298	298	161	161	220	222	329	329
P15	164	164	97	97	298	298	161	161	220	222	327	327
P15	164	164	97	97	296	296	161	161	222	222	327	327
P15	164	164	95	95	296	296	162	162	222	222	327	327
P15	164	164	97	97	296	296	162	162	221	224	326	326
P15	164	164	97	97	296	296	162	162	221	224	327	327
P15	164	164	97	97	296	296	162	162	221	225	326	326
P15	165	165	97	97	296	296	162	162	221	226	327	327
P15	164	164	97	97	296	296	162	162	221	226	327	327
P15	165	165	98	98	298	298	162	162	223	227	331	331
P15	166	166	98	98	299	299	163	163	228	228	332	332
P15	165	165	98	98	299	299	0	0	224	229	330	330
P15	166	166	0	0	296	296	161	161	223	227	326	326
P15	172	172	98	98	299	299	165	165	223	227	329	329
P15	172	172	98	98	300	300	168	168	227	227	330	330
P15	172	172	98	98	300	300	168	168	228	228	331	331
P15	173	173	97	97	300	300	168	168	225	228	333	333
P15	172	172	97	97	300	300	167	167	228	228	332	332
P15	173	173	97	97	300	300	167	167	224	228	332	332
P15	173	173	97	97	299	299	165	165	224	228	331	331
P15	172	172	97	97	299	299	164	164	223	227	331	331
P15	173	173	97	97	299	299	164	164	223	227	332	332
P15	173	173	97	97	299	299	0	0	222	227	331	331
P15	173	173	97	97	298	298	0	0	224	224	331	331
P15	172	172	97	97	298	298	0	0	224	224	331	331
P15	172	172	97	97	298	298	164	164	223	223	331	331
P15	172	172	97	97	298	298	165	165	223	223	331	331
P16	167	167	99	99	303	303	163	163	226	230	331	331
P16	166	166	98	98	302	302	163	163	225	228	327	327
P16	166	166	98	98	300	300	163	163	224	224	327	327
P16	166	166	98	98	299	299	163	163	224	228	326	326
P16	166	166	99	99	299	299	163	163	224	228	326	326
P16	167	167	98	98	299	299	164	164	225	228	326	326
P16	166	166	98	98	299	299	163	163	223	223	326	326
P16	167	167	98	98	299	299	164	164	224	228	327	327
P16	166	166	98	98	299	299	162	162	223	228	327	327
P16	166	166	98	98	299	299	163	163	224	228	326	326
P16	166	166	98	98	300	300	163	163	225	228	327	327
P16	167	167	98	98	302	302	164	164	226	230	330	330
P16	168	168	100	100	302	302	163	163	227	227	332	332
P16	167	167	99	99	299	299	163	163	226	226	329	329
P17	169	169	100	100	303	303	168	168	226	226	330	330
P17	169	169	100	100	303	303	168	168	225	229	330	330
P17	169	169	100	100	303	303	168	168	223	229	330	330
P17	169	169	100	100	303	303	168	168	225	225	330	330
P17	169	169	100	100	303	303	168	168	224	224	331	331
P17	169	169	100	100	303	303	168	168	224	224	331	331
P17	169	169	102	102	303	303	168	168	226	230	332	332
P17	171	171	102	102	305	305	168	168	228	228	331	331
P17	172	172	103	103	308	308	170	170	230	234	332	332
P18	171	171	99	99	302	302	168	168	228	228	331	331
P18	171	171	100	100	303	303	168	168	228	228	331	331
P18	171	171	102	102	305	305	168	168	229	229	331	331
P18	172	172	102	102	308	308	170	170	230	230	331	331
P18	172	172	103	103	308	308	170	170	229	229	330	330
P18	171	171	102	102	305	305	168	168	226	231	329	329
P18	169	169	102	102	303	303	168	168	226	230	330	330
P19	161	161	95	95	296	296	161	161	224	224	326	326
P19	164	164	97	97	296	296	161	161	222	222	326	326
P19	165	165	94	94	296	296	161	161	222	222	326	326
P19	162	162	95	95	296	296	161	161	222	222	326	326
P19	163	163	95	95	296	296	162	162	222	222	326	326
P19	161	161	95	95	296	296	161	161	221	222	326	326
P20	172	172	102	102	300	300	168	168	229	229	330	330
P20	172	172	100	100	300	300	168	168	228	228	330	330
P20	172	172	100	100	300	300	168	168	228	228	330	330
P20	173	173	100	100	302	302	167	167	227	227	331	331
P20	174	174	99	99	303	303	167	167	227	227	333	333
P20	172	172	99	99	303	303	165	165	224	228	332	332
P20	172	172	100	100	302	302	167	167	224	228	331	331
P20	172	172	99	99	302	302	167	167	228	228	330	330
P20	171	171	100	100	300	300	167	167	228	228	329	329
P20	172	172	99	99	303	303	168	168	226	226	331	331
P20	173	173	99	99	303	303	167	167	226	226	332	332
P20	174	174	98	98	303	303	168	168	224	226	332	332
P20	173	173	98	98	303	303	168	168	226	226	331	331
P20	172	172	98	98	302	302	168	168	226	226	331	331
P20	172	172	99	99	300	300	168	168	226	226	330	330
P20	172	172	99	99	300	300	168	168	227	231	330	330
P20	172	172	99	99	299	299	168	168	227	232	330	330
P20	172	172	100	100	300	300	168	168	226	226	330	330
P20	171	171	100	100	299	299	167	167	225	228	329	329
P20	171	171	102	102	299	299	168	168	229	229	329	329
P20	171	171	100	100	299	299	168	168	226	231	329	329
P20	171	171	100	100	299	299	168	168	224	228	329	329
P20	171	171	100	100	300	300	168	168	224	231	329	329
P20	171	175	100	100	300	300	167	167	223	229	331	331
P20	172	172	99	99	303	303	167	167	223	230	332	332
P20	173	173	99	99	303	303	167	167	224	224	332	332
P20	173	173	99	99	302	302	167	167	223	229	331	331
P20	172	172	99	99	302	302	167	167	224	224	330	330
P21	171	171	97	97	305	305	163	163	221	221	330	330
P21	172	172	97	97	303	303	163	163	222	222	330	330
P21	171	171	97	97	305	305	163	163	221	224	330	330
P21	172	172	97	97	305	305	164	164	220	220	331	331
P21	171	171	97	97	302	302	164	164	224	224	330	330
P21	172	172	97	97	305	305	163	163	221	221	330	330
P21	172	172	95	95	305	305	164	164	222	222	331	331
P21	171	171	97	97	305	305	164	164	222	227	330	330
P21	171	171	97	97	302	302	164	164	222	225	331	331
P21	171	171	97	97	305	305	164	164	222	225	330	330
P21	172	172	97	97	305	305	164	164	226	226	331	331
P21	172	172	97	97	306	306	164	164	223	226	331	331
P21	171	171	97	97	302	302	164	164	222	228	329	329
P21	172	172	97	97	303	303	163	163	222	222	329	329
P21	171	171	97	97	302	302	164	164	221	224	329	329
P21	171	171	98	98	303	303	164	164	221	221	329	329
P21	171	171	97	97	302	302	164	164	224	224	330	330
P21	171	171	97	97	303	303	164	164	221	221	329	329
P21	171	171	97	97	303	303	163	163	222	225	330	330
P21	171	171	97	97	302	302	164	164	222	225	329	329
P21	171	171	97	97	303	303	163	163	222	225	329	329
P21	172	172	97	97	305	305	164	164	222	225	329	329
P21	171	171	97	97	0	0	164	164	223	223	330	330
P22	171	171	95	95	302	302	164	164	224	224	331	331
P22	172	172	95	95	306	306	163	163	222	225	329	329
P22	171	171	95	95	302	302	164	164	222	222	329	329
P22	173	173	95	95	306	306	163	163	221	224	330	330
P22	172	172	97	97	303	303	164	164	221	224	330	330
P22	173	173	95	95	306	306	164	164	221	224	329	329
P22	172	172	95	95	303	303	164	164	220	223	329	329
P22	172	172	97	97	306	306	164	164	222	225	330	330
P22	171	171	95	95	303	303	164	164	222	224	329	329
P22	171	171	95	95	305	305	164	164	223	223	329	329
P22	172	172	95	100	303	303	164	164	223	223	329	329
P22	171	171	95	95	305	305	164	164	224	227	329	329
P22	171	171	97	97	302	302	164	164	222	225	331	331
P23	171	171	97	97	303	303	164	164	222	226	330	330
p23	171	171	97	97	303	303	164	164	222	227	327	327
P23	171	171	97	97	302	302	164	164	222	227	327	327
P23	172	172	97	97	303	303	164	164	223	223	329	329
P23	172	172	98	98	303	303	164	164	223	226	329	329
P23	172	172	97	97	303	303	165	165	221	221	329	329
P23	171	171	97	97	303	303	164	164	222	222	329	329
P23	171	171	97	97	305	305	165	165	224	227	329	329
P23	171	171	97	97	303	303	165	165	223	227	329	329
P23	171	171	97	97	303	303	165	165	223	227	329	329
P23	172	172	97	97	303	303	165	165	224	228	329	329
P23	172	172	97	97	305	305	165	165	224	224	330	330
P23	171	171	97	97	303	303	164	164	224	224	329	329
P23	171	171	97	97	303	303	164	164	224	229	327	327
P23	171	171	97	97	303	303	164	164	223	227	329	329
P23	172	172	97	97	303	303	163	163	224	224	329	329
P23	173	173	98	98	303	303	164	164	223	227	329	329
P23	171	171	97	97	302	302	164	164	223	223	329	329
P23	171	171	97	97	302	302	164	164	223	227	327	327
P23	171	171	97	97	302	302	164	164	222	227	329	329
P23	171	171	97	97	302	302	164	164	221	228	329	329
P23	171	171	97	97	302	302	164	164	222	222	327	327
P24	171	171	97	97	299	299	165	165	223	229	330	330
P24	171	171	97	97	302	302	164	164	224	228	327	327
P24	172	172	97	97	302	302	165	165	222	222	327	327
P24	171	171	98	98	302	302	164	164	223	223	327	327
P24	171	171	98	98	302	302	165	165	223	223	327	327
P24	171	171	98	98	302	302	165	165	223	227	326	326
P24	171	171	98	98	302	302	164	164	224	227	327	327
P24	171	171	98	98	302	302	165	165	224	228	327	327
P24	171	171	98	98	302	302	165	165	224	227	327	327
P24	172	172	97	97	303	303	165	165	222	228	327	327
P24	172	172	97	97	302	302	165	165	225	225	326	326
P24	172	172	98	98	303	303	164	164	224	224	329	329
P24	173	173	97	97	303	303	164	164	224	224	327	327
P24	172	172	97	97	302	302	164	164	222	222	327	327
P24	171	171	97	97	302	302	164	164	222	227	329	329
P24	171	171	97	97	302	302	164	164	223	228	327	327
P24	171	171	97	97	303	303	165	165	224	230	330	330
P24	171	171	98	98	302	302	163	163	224	230	330	330
P24	171	171	97	97	302	302	163	163	222	227	326	326
P25	172	172	97	97	303	303	164	164	222	227	326	326
P25	172	172	98	98	303	303	164	164	222	227	326	326
P25	172	172	97	97	303	303	164	164	222	227	326	326
P25	172	172	97	97	303	303	165	165	222	227	326	326
P25	172	172	97	97	303	303	165	165	223	227	329	329
P25	171	171	97	97	302	302	165	165	223	227	326	326
P25	171	171	97	97	303	303	165	165	224	224	326	326
P25	171	171	97	97	303	303	164	164	224	224	326	326
P25	171	171	97	97	303	303	165	165	225	225	327	327
P25	172	172	97	97	303	303	164	164	223	228	329	329
P25	172	172	97	97	302	302	164	164	222	228	327	327
P25	172	172	97	97	302	302	163	163	222	228	329	329
P25	169	169	97	97	302	302	163	163	221	228	327	327
P25	169	169	98	98	303	303	164	164	221	228	326	326
P25	171	171	97	97	303	303	163	163	223	228	326	326
P25	172	172	97	97	302	302	162	162	222	222	326	326
P26	171	171	98	98	303	303	164	164	221	221	326	326
P26	171	171	97	97	303	303	164	164	224	224	327	327
P26	171	171	97	97	303	303	164	164	221	224	326	326
P26	171	171	97	97	303	303	163	163	222	225	326	326
P26	171	171	97	97	302	302	163	163	222	222	324	324
P26	171	171	97	97	303	303	164	164	222	225	329	329
P26	0	0	98	98	303	303	163	163	222	225	330	330
P26	172	172	97	97	303	303	163	163	221	221	326	326
P26	172	172	98	98	305	305	163	163	221	221	326	326
P26	172	172	97	97	303	303	163	163	221	221	329	329
P26	0	0	98	98	305	305	163	163	220	220	327	327
P26	0	0	98	98	302	302	163	163	221	221	327	327
P26	172	172	98	98	303	303	164	164	220	220	327	327
P26	0	0	98	98	302	302	163	163	221	221	327	327
P26	171	171	98	98	303	303	163	163	221	221	327	327
P27	171	171	97	97	0	0	164	164	224	224	327	327
P27	172	172	97	97	302	302	164	164	222	224	327	327
P27	171	171	97	97	0	0	164	164	221	224	327	327
P27	171	171	97	97	303	303	164	164	221	221	327	327
P27	0	0	97	97	0	0	164	164	221	221	327	327
P27	171	171	97	97	0	0	164	164	221	224	326	326
P27	171	171	97	97	303	303	164	164	221	224	327	327
P27	172	172	97	97	0	0	164	164	223	223	327	327
P27	171	171	97	97	302	302	164	164	225	225	327	327
P27	171	171	97	97	303	303	164	164	224	225	327	327
P27	171	171	97	97	0	0	164	164	221	221	329	329
P27	173	173	98	98	306	306	163	163	222	225	327	327
P27	171	171	98	98	0	0	163	163	221	224	327	327
P27	172	172	98	98	305	305	163	163	221	225	327	327
P27	172	172	98	98	0	0	163	163	223	223	327	327
P27	169	169	98	98	302	302	164	164	224	224	329	329
P27	171	171	97	97	302	302	164	164	223	223	329	329
P27	171	171	97	97	300	300	164	164	221	221	327	327
P27	171	171	98	98	300	300	164	164	221	225	327	327
P27	172	172	97	97	302	302	164	164	221	224	327	327
P27	169	169	98	98	302	302	164	164	222	225	327	327
P27	169	169	98	98	302	302	163	163	224	224	329	329
P28	172	172	98	98	302	302	163	163	221	221	326	326
P28	172	172	98	98	0	0	164	164	225	225	329	329
P28	172	172	98	98	302	302	164	164	223	223	330	330
P28	172	172	98	98	303	303	164	164	223	223	330	330
P28	173	173	98	98	302	302	165	165	224	224	327	327
P28	171	171	98	98	303	303	165	165	223	223	327	327
P28	171	171	98	98	302	302	164	164	223	223	329	329
P28	172	172	98	98	303	303	165	165	224	224	327	327
P28	172	172	98	98	302	302	164	164	221	221	327	327
P28	171	171	97	97	302	302	165	165	224	224	327	327
P28	171	171	98	98	302	302	165	165	221	224	327	327
P28	171	171	98	98	302	302	164	164	220	225	326	326
P28	171	171	98	98	302	302	164	164	222	222	326	326
P28	171	171	97	97	302	302	162	162	224	224	328	328
P28	171	171	98	98	299	299	163	163	221	221	0	0
P28	171	171	98	98	302	302	163	163	220	220	326	326
P28	171	171	98	98	302	302	162	162	223	223	327	327
P28	172	172	97	97	302	302	163	163	221	221	327	327
P28	171	171	98	98	300	300	163	163	224	224	327	327
P28	168	168	98	98	302	302	163	163	221	224	327	327
P29	171	171	98	100	302	302	164	164	222	224	327	327
P29	172	172	98	98	303	303	165	165	222	225	330	330
P29	172	172	98	98	302	302	164	164	220	220	329	329
P29	171	171	97	97	302	302	163	163	220	223	326	326
P29	171	171	97	97	302	302	163	163	220	220	327	327
P29	171	171	97	97	302	302	163	163	220	224	326	326
P29	171	171	98	98	303	303	164	164	219	223	326	326
P29	171	171	97	97	303	303	164	164	221	221	326	326
P29	171	171	97	97	303	303	164	164	220	220	326	326
P29	171	171	97	97	303	303	164	164	220	220	326	326
P29	171	171	97	97	302	302	164	164	221	223	327	327
P29	171	171	97	97	302	302	164	164	223	223	326	326
P29	171	171	97	97	302	302	164	164	220	224	326	326
P29	171	171	98	98	302	302	164	164	221	221	329	329
P29	171	171	97	97	302	302	164	164	222	226	330	330
P29	168	168	98	98	302	302	163	163	225	225	327	327
P29	169	169	98	98	302	302	164	164	224	224	329	329
P29	171	171	97	97	302	302	164	164	221	224	329	329
P29	171	171	97	97	302	302	164	164	224	224	327	327
P29	171	171	97	97	302	302	163	163	223	223	329	329
